# Supplementary material for: Application of Amberlite IRA 402 Resin Adsorption and Laccase Treatment for Acid Blue 113 Removal from Aqueous Media
Source: Polymers (Basel). 2021 Nov 18;13(22):3991. doi: 10.3390/polym13223991 (PMC8621439; doi:10.3390/polym13223991)
Supplement: Supplementary file 1 [file polymers-13-03991-s001.zip]

Archive with 1 entries (1 files):
- polymers-1446015-supplementary.pdf
